# Supplementary material for: Repeated Exposure to Sevoflurane in Neonatal Mice Induces Cognitive and Synaptic Impairments in a TTLL6‐Mediated Tubulin Polyglutamylation Manner
Source: CNS Neurosci Ther. 2025 Apr 9;31(4):e70376. doi: 10.1111/cns.70376 (PMC11979716; doi:10.1111/cns.70376)
Supplement: Supplementary file 1 — Data S1. [file CNS-31-e70376-s001.zip]

Archive with 4 entries (4 files):
- cns70376-sup-0001-Supplemental File (statistical analyses).xlsx
- cns70376-sup-0002-Supplemental File (unedited gels).pdf
- cns70376-sup-0003-Supplementary Material (revised).docx
- Supinfo.pptx
