# Supplementary material for: Repeated Exposure to Sevoflurane in Neonatal Mice Induces Cognitive and Synaptic Impairments in a TTLL6‐Mediated Tubulin Polyglutamylation Manner
Source: CNS Neurosci Ther. 2025 Apr 9;31(4):e70376. doi: 10.1111/cns.70376 (PMC11979716; doi:10.1111/cns.70376)
Supplement: Supplementary file 1 — Data S1. [file CNS-31-e70376-s001.zip › cns70376-sup-0001-Supplemental File (statistical analyses).xlsx]

## Sheet: Fig.1
Figure 1B Center time (s)					Figure 1C Total distance(m)					Figure 1D Escape latency(seconds)							Figure 1G Spine density (spines / 10μm)							Figure 1I PSD95 / GAPDH
										Two-way ANOVA	Ordinary							Control	Sevoflurane		Column B	Sevoflurane			Control	Sevoflurane		Column B	Sevoflurane
		Control	Sevoflurane				Control	Sevoflurane		Alpha	0.05						Number of values	3	3		vs.	vs.		Mean	0.9153	0.6269		vs.	vs.
	Number of values	10	10			Number of values	10	10													Column A	Control		Std. Deviation	0.2555	0.1725		Column A	Control
										Source of Variation	% of total variation	P value	P value summary	Significant?			Mean	9.633	5.567					Std. Error of Mean	0.1043	0.07041
	Mean	129.9	83.53			Mean	19.96	26.39		Interaction	4.901	<0.0001	****	Yes			Std. Deviation	0.9713	0.5508		Mann Whitney test							Unpaired t test with Welch's correction
	Std. Deviation	17.06	28.54			Std. Deviation	3.969	5.05		Row Factor	70.71	<0.0001	****	Yes			Std. Error of Mean	0.5608	0.318		P value	0.023						P value	0.0484
	Std. Error of Mean	5.394	9.025			Std. Error of Mean	1.255	1.597		Column Factor	17.86	<0.0001	****	Yes							Exact or approximate P value?	Exact						P value summary	*
																					P value summary	*						Significantly different (P < 0.05)?	Yes
	Table Analyzed	Groups				Table Analyzed	Groups			ANOVA table	SS	DF	MS	F (DFn, DFd)	P value						Significantly different (P < 0.05)?	No						One- or two-tailed P value?	Two-tailed
										Interaction	2953	6	492.1	F (6, 126) = 15.77	P<0.0001						One- or two-tailed P value?	One-tailed						Welch-corrected t, df	t=2.291, df=8.773
	Column B	Sevoflurane				Column B	Sevoflurane			Row Factor	42602	6	7100	F (6, 126) = 227.6	P<0.0001						Sum of ranks in column A,B	15 , 6
	vs.	vs.				vs.	vs.			Column Factor	10762	1	10762	F (1, 126) = 345.0	P<0.0001						Mann-Whitney U	0						How big is the difference?
	Column A	Control				Column A	Control			Residual	3931	126	31.2															Mean of column A	0.9153
																					Difference between medians							Mean of column B	0.6269
	Unpaired t test					Unpaired t test				Difference between column means											Median of column A	9.400, n=3						Difference between means (B - A) ± SEM	-0.2884 ± 0.1259
	P value	0.0003				P value	0.0054			Mean of WT+Control	31.74										Median of column B	5.600, n=3						95% confidence interval	-0.5742 to -0.002521
	P value summary	***				P value summary	**			Mean of WT+Sevoflurane	49.28										Difference: Actual	-3.8						R squared (eta squared)	0.3744
	Significantly different (P < 0.05)?	Yes				Significantly different (P < 0.05)?	Yes			Difference between means	-17.54										Difference: Hodges-Lehmann	-3.8
	One- or two-tailed P value?	Two-tailed				One- or two-tailed P value?	Two-tailed			SE of difference	0.9441										90.00% CI of difference	-5.700 to -2.700						F test to compare variances
	t, df	t=4.409, df=18				t, df	t=3.165, df=18			95% CI of difference	-19.40 to -15.67										Exact or approximate CI?	Exact						F, DFn, Dfd	2.195, 5, 5
																												P value	0.4085
	How big is the difference?					How big is the difference?				Figure 1E Plateform crossing number							Figure 1K The number of synapsis											P value summary	ns
	Mean of column A	129.9				Mean of column A	19.96				Control	Sevoflurane		Table Analyzed	数据 1			Control	Sevoflurane		Column A	Control						Significantly different (P < 0.05)?	No
	Mean of column B	83.53				Mean of column B	26.39			Number of values	10	10					Number of values	3	3
	Difference between means (B - A) ± SEM	-46.35 ± 10.51				Difference between means (B - A) ± SEM	6.430 ± 2.031							Column B	Sevoflurane						Mann Whitney test							Data analyzed
	95% confidence interval	-68.44 to -24.26				95% confidence interval	2.162 to 10.70			25% Percentile	3.75	2.75		vs.	vs.		Mean	9.667	5		P value	0.023						Sample size, column A	6
	R squared (eta squared)	0.5192				R squared (eta squared)	0.3576			Median	5	3.5		Column A	Control		Std. Deviation	1.528	1		Exact or approximate P value?	Exact						Sample size, column B	6
										75% Percentile	6.25	4.25					Std. Error of Mean	0.8819	0.5774		P value summary	*
	F test to compare variances					F test to compare variances								Mann Whitney test							Significantly different (P < 0.05)?	No
	F, DFn, Dfd	2.800, 9, 9				F, DFn, Dfd	1.619, 9, 9							P value	0.0464						One- or two-tailed P value?	One-tailed
	P value	0.1411				P value	0.4842							Exact or approximate P value?	Exact						Sum of ranks in column A,B	15 , 6
	P value summary	ns				P value summary	ns							P value summary	*						Mann-Whitney U	0
	Significantly different (P < 0.05)?	No				Significantly different (P < 0.05)?	No							Significantly different (P < 0.05)?	Yes
														One- or two-tailed P value?	Two-tailed						Difference between medians
	Data analyzed					Data analyzed								Sum of ranks in column A,B	132 , 78						Median of column A	10.00, n=3
	Sample size, column A	10				Sample size, column A	10							Mann-Whitney U	23						Median of column B	5.000, n=3
	Sample size, column B	10				Sample size, column B	10														Difference: Actual	-5
														Difference between medians							Difference: Hodges-Lehmann	-5
														Median of column A	5.000, n=10						90.00% CI of difference	-7.000 to -2.000
														Median of column B	3.500, n=10						Exact or approximate CI?	Exact
														Difference: Actual	-1.5
														Difference: Hodges-Lehmann	-1

## Sheet: Fig.2
Figure 2A Spastin mRNA levels							Figure 2C Spastin/GAPDH							Figure 2D ATP amounts （nmol）							Figure 2G Spastin-Tubulin positive staining (%)
	control	sevoflurane		Table Analyzed				control	sevoflurane		Table Analyzed			Number of values	6	6		Table Analyzed	数据 1			control	sevoflurane		Column B	sevoflurane
Number of values	6	6					Number of values	6	6												Number of values	3	3		vs.	vs.
				Column B	sevoflurane						Column B	sevoflurane		Mean	0.6283	0.5333		Column B	Sevoflurane						Column A	control
Mean	1.025	1.525		vs.	vs.		Mean	0.6205	1.129		vs.	vs.		Std. Deviation	0.01722	0.01862		vs.	vs.		Mean	23.36	50.85
Std. Deviation	0.144	0.16		Column A	control		Std. Deviation	0.2007	0.3926		Column A	control		Std. Error of Mean	0.007032	0.007601		Column A	Control		Std. Deviation	6.003	6.825		Mann Whitney test
Std. Error of Mean	0.05881	0.06531					Std. Error of Mean	0.08194	0.1603												Std. Error of Mean	3.466	3.94		P value	0.024
				Unpaired t test							Unpaired t test							Unpaired t test							Exact or approximate P value?	Exact
				P value	0.0002						P value	0.018						P value	<0.001						P value summary	*
				P value summary	***						P value summary	*						P value summary	***						Significantly different (P < 0.05)?	No
				Significantly different (P < 0.05)?	Yes						Significantly different (P < 0.05)?	Yes						Significantly different (P < 0.05)?	Yes						One- or two-tailed P value?	One-tailed
				One- or two-tailed P value?	Two-tailed						One- or two-tailed P value?	Two-tailed						One- or two-tailed P value?	Two-tailed						Sum of ranks in column A,B	6 , 15
				t, df	t=5.689, df=10						t, df	t=2.826, df=10						t, df	t=9.174, df=10						Mann-Whitney U	0
				How big is the difference?							How big is the difference?							How big is the difference?							Difference between medians
				Mean of column A	1.025						Mean of column A	0.6205						Mean of column A	0.6283						Median of column A	25.72, n=3
				Mean of column B	1.525						Mean of column B	1.129						Mean of column B	0.5333						Median of column B	48.01, n=3
				Difference between means (B - A) ± SEM	0.5000 ± 0.08788						Difference between means (B - A) ± SEM	0.5087 ± 0.1800						Difference between means (B - A) ± SEM	-0.09500 ± 0.01035						Difference: Actual	22.29
				95% confidence interval	0.3042 to 0.6958						95% confidence interval	0.1077 to 0.9098						95% confidence interval	-0.1181 to -0.07193						Difference: Hodges-Lehmann	29.37
				R squared (eta squared)	0.764						R squared (eta squared)	0.4441						R squared (eta squared)	0.8938						90.00% CI of difference	18.08 to 42.10
																									Exact or approximate CI?	Exact
				F test to compare variances							F test to compare variances							F test to compare variances
				F, DFn, Dfd	1.233, 5, 5						F, DFn, Dfd	3.825, 5, 5						F, DFn, Dfd	1.169, 5, 5
				P value	0.8237						P value	0.1672						P value	0.8685
				P value summary	ns						P value summary	ns						P value summary	ns
				Significantly different (P < 0.05)?	No						Significantly different (P < 0.05)?	No						Significantly different (P < 0.05)?	No
				Data analyzed							Data analyzed							Data analyzed
				Sample size, column A	6						Sample size, column A	6						Sample size, column A	6
				Sample size, column B	6						Sample size, column B	6						Sample size, column B	6

## Sheet: Fig.3
Figure 3B Polyglutamylated Tubulin / TTLL6							Figure 3D AT8 / Tau5							Figure 3F Tau（supernatant) / tubulin							Figure 3J pTau fluorescence intensity in SR of hippocampal CA3 Region
	control	sevoflurane		Table Analyzed				control	sevoflurane		Table Analyzed				control	sevoflurane		Column B	sevoflurane			control	sevoflurane		Column B	sevoflurane
Number of values	6	6					Number of values	6	6					Number of values	3	3		vs.	vs.		Number of values	3	3		vs.	vs.
				Column B	sevoflurane						Column B	sevoflurane						Column A	control						Column A	control
Mean	0.4209	0.6188		vs.	vs.		Mean	0.3795	1.019		vs.	vs.		Mean	1.036	1.254					Mean	67.79	124.9
Std. Deviation	0.08189	0.1831		Column A	control		Std. Deviation	0.08718	0.1489		Column A	control		Std. Deviation	0.1101	0.06851		Mann Whitney test			Std. Deviation	9.318	17.12		Mann Whitney test
Std. Error of Mean	0.03343	0.07474					Std. Error of Mean	0.03559	0.06077					Std. Error of Mean	0.06359	0.03955		P value	0.023		Std. Error of Mean	5.38	9.884		P value	0.02
				Unpaired t test							Unpaired t test							Exact or approximate P value?	Exact						Exact or approximate P value?	Exact
				P value	0.0362						P value	<0.001						P value summary	*						P value summary	*
				P value summary	*						P value summary	***						Significantly different (P < 0.05)?	No						Significantly different (P < 0.05)?	No
				Significantly different (P < 0.05)?	Yes						Significantly different (P < 0.05)?	Yes						One- or two-tailed P value?	One-tailed						One- or two-tailed P value?	One-tailed
				One- or two-tailed P value?	Two-tailed						One- or two-tailed P value?	Two-tailed						Sum of ranks in column A,B	6 , 15						Sum of ranks in column A,B	6 , 15
				t, df	t=2.417, df=10						t, df	t=9.086, df=10						Mann-Whitney U	0						Mann-Whitney U	0
				How big is the difference?							How big is the difference?							Difference between medians							Difference between medians
				Mean of column A	0.4209						Mean of column A	0.3795						Median of column A	1.022, n=3						Median of column A	65.23, n=3
				Mean of column B	0.6188						Mean of column B	1.019						Median of column B	1.253, n=3						Median of column B	122.3, n=3
				Difference between means (B - A) ± SEM	0.1979 ± 0.08188						Difference between means (B - A) ± SEM	0.6399 ± 0.07043						Difference: Actual	0.231						Difference: Actual	57.06
				95% confidence interval	0.01548 to 0.3803						95% confidence interval	0.4830 to 0.7968						Difference: Hodges-Lehmann	0.231						Difference: Hodges-Lehmann	57.06
				R squared (eta squared)	0.3688						R squared (eta squared)	0.892						90.00% CI of difference	0.03400 to 0.3900						90.00% CI of difference	31.11 to 83.15
																		Exact or approximate CI?	Exact						Exact or approximate CI?	Exact
				F test to compare variances							F test to compare variances
				F, DFn, Dfd	4.998, 5, 5						F, DFn, Dfd	2.916, 5, 5		Figure 3G Tau（pellet) / tubulin							Figure 3K TTLL6 fluorescence intensity in SR of hippocampal CA3 Region
				P value	0.102						P value	0.2652			control	sevoflurane		Column B	sevoflurane			control	sevoflurane		Column B	sevoflurane
				P value summary	ns						P value summary	ns		Number of values	3	3		vs.	vs.		Number of values	3	3		vs.	vs.
				Significantly different (P < 0.05)?	No						Significantly different (P < 0.05)?	No						Column A	control						Column A	control
														Mean	0.3727	0.3323					Mean	46.71	71.07
				Data analyzed							Data analyzed			Std. Deviation	0.07433	0.04852		Mann Whitney test			Std. Deviation	6.419	8.826		Mann Whitney test
				Sample size, column A	6						Sample size, column A	6		Std. Error of Mean	0.04292	0.02801		P value	0.2		Std. Error of Mean	3.706	5.096		P value	0.023
				Sample size, column B	6						Sample size, column B	6						Exact or approximate P value?	Exact						Exact or approximate P value?	Exact
																		P value summary	ns						P value summary	*
																		Significantly different (P < 0.05)?	No						Significantly different (P < 0.05)?	No
																		One- or two-tailed P value?	One-tailed						One- or two-tailed P value?	One-tailed
																		Sum of ranks in column A,B	13 , 8						Sum of ranks in column A,B	6 , 15
																		Mann-Whitney U	2						Mann-Whitney U	0
																		Difference between medians							Difference between medians
																		Median of column A	0.3380, n=3						Median of column A	45.12, n=3
																		Median of column B	0.3100, n=3						Median of column B	66.75, n=3
																		Difference: Actual	-0.028						Difference: Actual	21.63
																		Difference: Hodges-Lehmann	-0.028						Difference: Hodges-Lehmann	24
																		90.00% CI of difference	-0.1590 to 0.06600						90.00% CI of difference	11.46 to 39.99
																		Exact or approximate CI?	Exact						Exact or approximate CI?	Exact

## Sheet: Fig.4
Figure 4C TTLL6/GAPDH						Figure 4D Polyglutamylated Tubulin / GAPDH						Figure 4E AT8 / Tau5						Figure 4G pTau fluorescence intensity in SR of hippocampal CA3 Region						Figure 4H TTLL6 fluorescence intensity in SR of hippocampal CA3 Region
	TTLL6CON		TTLL6CKO				TTLL6CON		TTLL6CKO				TTLL6CON		TTLL6CKO			0	TTLL6CON		TTLL6CKO			0	TTLL6CON		TTLL6CKO
	Control	Sevoflurane	Control	Sevoflurane			Control	Sevoflurane	Control	Sevoflurane			Control	Sevoflurane	Control	Sevoflurane			Control	Sevoflurane	Control	Sevoflurane			Control	Sevoflurane	Control	Sevoflurane
Number of values	6	6	6	6		Number of values	6	6	6	6		Number of values	6	6	6	6		Number of values	6	6	6	6		Number of values	6	6	6	6
Mean	1.132	1.224	0.2036	0.1871		Mean	0.5158	0.8624	0.3536	0.4038		Mean	0.5065	1.083	0.3344	0.8845		Mean	69.67	125	68.67	107.3		Mean	48.33	72.33	0.453	0.518
Std. Deviation	0.05009	0.1383	0.03523	0.06118		Std. Deviation	0.1191	0.1923	0.07565	0.08536		Std. Deviation	0.06841	0.08193	0.1012	0.2536		Std. Deviation	4.726	10.82	3.215	12.66		Std. Deviation	3.512	4.933	0.07908	0.1172
Std. Error of Mean	0.02045	0.05648	0.01438	0.02498		Std. Error of Mean	0.04861	0.0785	0.03088	0.03485		Std. Error of Mean	0.02793	0.03345	0.04133	0.1035		Std. Error of Mean	2.728	6.245	1.856	7.311		Std. Error of Mean	2.028	2.848	0.04565	0.06768
Table Analyzed	TTLL6CON
Column B	Sevoflurane					Table Analyzed	TTLL6CON		Table Analyzed	TTLL6CKO		Table Analyzed	TTLL6CON		Table Analyzed	TTLL6CKO		Table Analyzed	TTLL6CON		Table Analyzed	TTLL6CKO		Table Analyzed	TTLL6CON
vs.	vs.
Column A	Control					Column B	Sevoflurane		Column D	Sevoflurane		Column B	Sevoflurane		Column D	Sevoflurane		Column B	Data Set-B		Column D	Data Set-D		Column B	Data Set-B
						vs.	vs.		vs.	vs.		vs.	vs.		vs.	vs.		vs.	vs.		vs.	vs.		vs.	vs.
Unpaired t test						Column A	Control		Column C	Control		Column A	Control		Column C	Control		Column A	Data Set-A		Column C	Data Set-C		Column A	Data Set-A
P value	0.1573
P value summary	ns					Unpaired t test			Unpaired t test			Unpaired t test			Unpaired t test			Mann Whitney test			Mann Whitney test			Mann Whitney test
Significantly different (P < 0.05)?	No					P value	0.0038		P value	0.3064		P value	<0.001		P value	0.006		P value	0.023		P value	0.023		P value	0.02
One- or two-tailed P value?	Two-tailed					P value summary	**		P value summary	ns		P value summary	***		P value summary	**		Exact or approximate P value?	Exact		Exact or approximate P value?	Exact		Exact or approximate P value?	Exact
t, df	t=1.529, df=10					Significantly different (P < 0.05)?	Yes		Significantly different (P < 0.05)?	No		Significantly different (P < 0.05)?	Yes		Significantly different (P < 0.05)?	Yes		P value summary	*		P value summary	*		P value summary	*
						One- or two-tailed P value?	Two-tailed		One- or two-tailed P value?	Two-tailed		One- or two-tailed P value?	Two-tailed		One- or two-tailed P value?	Two-tailed		Significantly different (P < 0.05)?	No		Significantly different (P < 0.05)?	No		Significantly different (P < 0.05)?	No
How big is the difference?						t, df	t=3.755, df=10		t, df	t=1.078, df=10		t, df	t=13.22, df=10		t, df	t=4.935, df=10		One- or two-tailed P value?	One-tailed		One- or two-tailed P value?	One-tailed		One- or two-tailed P value?	One-tailed
Mean of column A	1.132																	Sum of ranks in column A,B	6 , 15		Sum of ranks in column C,D	6 , 15		Sum of ranks in column A,B	6 , 15
Mean of column B	1.224					How big is the difference?			How big is the difference?			How big is the difference?			How big is the difference?			Mann-Whitney U	0		Mann-Whitney U	0		Mann-Whitney U	0
Difference between means (B - A) ± SEM	0.09182 ± 0.06007					Mean of column A	0.5158		Mean of column C	0.3536		Mean of column A	0.5065		Mean of column C	0.3344
95% confidence interval	-0.04201 to 0.2257					Mean of column B	0.8624		Mean of column D	0.4038		Mean of column B	1.083		Mean of column D	0.8845		Difference between medians			Difference between medians			Difference between medians
R squared (eta squared)	0.1894					Difference between means (B - A) ± SEM	0.3467 ± 0.09233		Difference between means (D - C) ± SEM	0.05020 ± 0.04656		Difference between means (B - A) ± SEM	0.5762 ± 0.04358		Difference between means (D - C) ± SEM	0.5501 ± 0.1115		Median of column A	68.00, n=3		Median of column C	70.00, n=3		Median of column A	48.00, n=3
						95% confidence interval	0.1409 to 0.5524		95% confidence interval	-0.05355 to 0.1539		95% confidence interval	0.4791 to 0.6733		95% confidence interval	0.3018 to 0.7985		Median of column B	122.0, n=3		Median of column D	112.0, n=3		Median of column B	70.00, n=3
F test to compare variances						R squared (eta squared)	0.585		R squared (eta squared)	0.1041		R squared (eta squared)	0.9459		R squared (eta squared)	0.7089		Difference: Actual	54		Difference: Actual	42		Difference: Actual	22
F, DFn, Dfd	7.629, 5, 5																	Difference: Hodges-Lehmann	54		Difference: Hodges-Lehmann	42		Difference: Hodges-Lehmann	24
P value	0.0436					F test to compare variances			F test to compare variances			F test to compare variances			F test to compare variances			90.00% CI of difference	41.00 to 71.00		90.00% CI of difference	22.00 to 52.00		90.00% CI of difference	17.00 to 33.00
P value summary	*					F, DFn, Dfd	2.608, 5, 5		F, DFn, Dfd	1.273, 5, 5		F, DFn, Dfd	1.434, 5, 5		F, DFn, Dfd	6.274, 5, 5		Exact or approximate CI?	Exact		Exact or approximate CI?	Exact		Exact or approximate CI?	Exact
Significantly different (P < 0.05)?	Yes					P value	0.3162		P value	0.7975		P value	0.7019		P value	0.0652
						P value summary	ns		P value summary	ns		P value summary	ns		P value summary	ns
Data analyzed						Significantly different (P < 0.05)?	No		Significantly different (P < 0.05)?	No		Significantly different (P < 0.05)?	No		Significantly different (P < 0.05)?	No
Sample size, column A	6
Sample size, column B	6					Data analyzed			Data analyzed			Data analyzed			Data analyzed
						Sample size, column A	6		Sample size, column C	6		Sample size, column A	6		Sample size, column C	6
						Sample size, column B	6		Sample size, column D	6		Sample size, column B	6		Sample size, column D	6

## Sheet: Fig.5
Figure 5A Spastin mRNA levels						Figure 5C Spastin/GAPDH						Figure 5E Spastin-tubulin positive staining (%)						Figure 5G Spine density (spines/ 10μm)						Figure 5I PSD95/GAPDH						Figure 5K The number of synapsis
	TTLL6CON		TTLL6CKO				TTLL6CON		TTLL6CKO				TTLL6CON		TTLL6CKO				TTLL6CON		TTLL6CKO				TTLL6CON		TTLL6CKO				TTLL6CON		TTLL6CKO
	Control	Sevoflurane	Control	Sevoflurane			Control	Sevoflurane	Control	Sevoflurane			Control	Sevoflurane	Control	Sevoflurane			Control	Sevoflurane	Control	Sevoflurane			Control	Sevoflurane	Control	Sevoflurane			Control	Sevoflurane	Control	Sevoflurane
Number of values	6	6	6	6		Number of values	6	6	6	6		Number of values	6	6	6	6		Number of values	6	6	6	6		Number of values	6	6	6	6		Number of values	6	6	6	6
Mean	1.02	1.528	0.84	0.8717		Mean	0.753	1.114	0.6361	0.7463		Mean	20.07	47.98	15.59	16.48		Mean	9.22	6.227	10.04	9.517		Mean	1.014	0.6119	1.017	0.9324		Mean	9.333	3.667	9	8.333
Std. Deviation	0.1348	0.07627	0.04147	0.03189		Std. Deviation	0.1785	0.2073	0.2441	0.2935		Std. Deviation	4.538	8.423	2.646	3.309		Std. Deviation	0.959	0.7557	0.8657	1.04		Std. Deviation	0.07463	0.131	0.1853	0.2147		Std. Deviation	0.5774	0.5774	1	0.5774
Std. Error of Mean	0.05502	0.03114	0.01693	0.01302		Std. Error of Mean	0.07285	0.08462	0.09966	0.1198		Std. Error of Mean	2.62	4.863	1.527	1.911		Std. Error of Mean	0.5537	0.4363	0.4998	0.6005		Std. Error of Mean	0.03047	0.05348	0.07567	0.08767		Std. Error of Mean	0.3333	0.3333	0.5774	0.3333
Table Analyzed	TTLL6CON		Table Analyzed	TTLL6CKO		Table Analyzed	TTLL6CON		Table Analyzed	TTLL6CKO		Table Analyzed	TTLL6CON		Table Analyzed	TTLL6CKO		Table Analyzed	TTLL6CON		Table Analyzed	TTLL6CKO		Table Analyzed	TTLL6CON		Table Analyzed	TTLL6CKO		Table Analyzed	TTLL6CON		Table Analyzed	TTLL6CKO
Column B	Sevoflurane		Column D	Sevoflurane		Column B	Sevoflurane		Column D	Sevoflurane		Column B	Sevoflurane		Column D	Sevoflurane		Column B	Sevoflurane		Column D	Sevoflurane		Column B	Sevoflurane		Column D	Sevoflurane		Column B	Sevoflurane		Column D	Sevoflurane
vs.	vs.		vs.	vs.		vs.	vs.		vs.	vs.		vs.	vs.		vs.	vs.		vs.	vs.		vs.	vs.		vs.	vs.		vs.	vs.		vs.	vs.		vs.	vs.
Column A	Control		Column C	Control		Column A	Control		Column C	Control		Column A	Control		Column C	Control		Column A	Control		Column C	Control		Column A	Control		Column C	Control		Column A	Control		Column C	Control
Unpaired t test			Unpaired t test			Unpaired t test			Unpaired t test			Unpaired t test			Unpaired t test			Unpaired t test			Unpaired t test			Unpaired t test			Unpaired t test			Mann Whitney test			Mann Whitney test
P value	<0.0001		P value	0.169		P value	0.009		P value	0.4958		P value	0.0072		P value	0.7353		P value	0.0132		P value	0.5372		P value	<0.001		P value	0.4841		P value	0.23		P value	0.35
P value summary	****		P value summary	ns		P value summary	**		P value summary	ns		P value summary	**		P value summary	ns		P value summary	*		P value summary	ns		P value summary	***		P value summary	ns		Exact or approximate P value?	Exact		Exact or approximate P value?	Exact
Significantly different (P < 0.05)?	Yes		Significantly different (P < 0.05)?	No		Significantly different (P < 0.05)?	Yes		Significantly different (P < 0.05)?	No		Significantly different (P < 0.05)?	Yes		Significantly different (P < 0.05)?	No		Significantly different (P < 0.05)?	Yes		Significantly different (P < 0.05)?	No		Significantly different (P < 0.05)?	Yes		Significantly different (P < 0.05)?	No		P value summary	*		P value summary	ns
One- or two-tailed P value?	Two-tailed		One- or two-tailed P value?	Two-tailed		One- or two-tailed P value?	Two-tailed		One- or two-tailed P value?	Two-tailed		One- or two-tailed P value?	Two-tailed		One- or two-tailed P value?	Two-tailed		One- or two-tailed P value?	Two-tailed		One- or two-tailed P value?	Two-tailed		One- or two-tailed P value?	Two-tailed		One- or two-tailed P value?	Two-tailed		Significantly different (P < 0.05)?	No		Significantly different (P < 0.05)?	No
t, df	t=8.041, df=10		t, df	t=1.483, df=10		t, df	t=3.232, df=10		t, df	t=0.7069, df=10		t, df	t=5.054, df=4		t, df	t=0.3625, df=4		t, df	t=4.246, df=4		t, df	t=0.6741, df=4		t, df	t=6.540, df=10		t, df	t=0.7266, df=10		One- or two-tailed P value?	One-tailed		One- or two-tailed P value?	One-tailed
																														Sum of ranks in column A,B	15 , 6		Sum of ranks in column C,D	12.50 , 8.500
How big is the difference?			How big is the difference?			How big is the difference?			How big is the difference?			How big is the difference?			How big is the difference?			How big is the difference?			How big is the difference?			How big is the difference?			How big is the difference?			Mann-Whitney U	0		Mann-Whitney U	2.5
Mean of column A	1.02		Mean of column C	0.84		Mean of column A	0.753		Mean of column C	0.6361		Mean of column A	20.07		Mean of column C	15.59		Mean of column A	9.22		Mean of column C	10.04		Mean of column A	1.014		Mean of column C	1.017
Mean of column B	1.528		Mean of column D	0.8717		Mean of column B	1.114		Mean of column D	0.7463		Mean of column B	47.98		Mean of column D	16.48		Mean of column B	6.227		Mean of column D	9.517		Mean of column B	0.6119		Mean of column D	0.9324		Difference between medians			Difference between medians
Difference between means (B - A) ± SEM	0.5083 ± 0.06321		Difference between means (D - C) ± SEM	0.03167 ± 0.02136		Difference between means (B - A) ± SEM	0.3608 ± 0.1117		Difference between means (D - C) ± SEM	0.1102 ± 0.1558		Difference between means (B - A) ± SEM	27.92 ± 5.524		Difference between means (D - C) ± SEM	0.8867 ± 2.446		Difference between means (B - A) ± SEM	-2.993 ± 0.7049		Difference between means (D - C) ± SEM	-0.5267 ± 0.7813		Difference between means (B - A) ± SEM	-0.4026 ± 0.06155		Difference between means (D - C) ± SEM	-0.08415 ± 0.1158		Median of column A	9.000, n=3		Median of column C	9.000, n=3
95% confidence interval	0.3675 to 0.6492		95% confidence interval	-0.01592 to 0.07925		95% confidence interval	0.1120 to 0.6096		95% confidence interval	-0.2371 to 0.4574		95% confidence interval	12.58 to 43.25		95% confidence interval	-5.905 to 7.678		95% confidence interval	-4.950 to -1.036		95% confidence interval	-2.696 to 1.642		95% confidence interval	-0.5397 to -0.2654		95% confidence interval	-0.3422 to 0.1739		Median of column B	4.000, n=3		Median of column D	8.000, n=3
R squared (eta squared)	0.8661		R squared (eta squared)	0.1802		R squared (eta squared)	0.5108		R squared (eta squared)	0.04759		R squared (eta squared)	0.8646		R squared (eta squared)	0.0318		R squared (eta squared)	0.8185		R squared (eta squared)	0.102		R squared (eta squared)	0.8105		R squared (eta squared)	0.05015		Difference: Actual	-5		Difference: Actual	-1
																														Difference: Hodges-Lehmann	-6		Difference: Hodges-Lehmann	-1
F test to compare variances			F test to compare variances			F test to compare variances			F test to compare variances			F test to compare variances			F test to compare variances			F test to compare variances			F test to compare variances			F test to compare variances			F test to compare variances			90.00% CI of difference	-7.000 to -5.000		90.00% CI of difference	-2.000 to 1.000
F, DFn, Dfd	3.122, 5, 5		F, DFn, Dfd	1.692, 5, 5		F, DFn, Dfd	1.349, 5, 5		F, DFn, Dfd	1.445, 5, 5		F, DFn, Dfd	3.445, 2, 2		F, DFn, Dfd	1.565, 2, 2		F, DFn, Dfd	1.610, 2, 2		F, DFn, Dfd	1.443, 2, 2		F, DFn, Dfd	3.081, 5, 5		F, DFn, Dfd	1.342, 5, 5		Exact or approximate CI?	Exact		Exact or approximate CI?	Exact
P value	0.2371		P value	0.578		P value	0.7505		P value	0.6959		P value	0.45		P value	0.7798		P value	0.7662		P value	0.8185		P value	0.2423		P value	0.7545
P value summary	ns		P value summary	ns		P value summary	ns		P value summary	ns		P value summary	ns		P value summary	ns		P value summary	ns		P value summary	ns		P value summary	ns		P value summary	ns
Significantly different (P < 0.05)?	No		Significantly different (P < 0.05)?	No		Significantly different (P < 0.05)?	No		Significantly different (P < 0.05)?	No		Significantly different (P < 0.05)?	No		Significantly different (P < 0.05)?	No		Significantly different (P < 0.05)?	No		Significantly different (P < 0.05)?	No		Significantly different (P < 0.05)?	No		Significantly different (P < 0.05)?	No
Data analyzed			Data analyzed			Data analyzed			Data analyzed			Data analyzed			Data analyzed									Data analyzed			Data analyzed
Sample size, column A	6		Sample size, column C	6		Sample size, column A	6		Sample size, column C	6		Sample size, column A	3		Sample size, column C	3								Sample size, column A	6		Sample size, column C	6
Sample size, column B	6		Sample size, column D	6		Sample size, column B	6		Sample size, column D	6		Sample size, column B	3		Sample size, column D	3								Sample size, column B	6		Sample size, column D	6

## Sheet: Fig.6
Figure 6A Escape latency(seconds)							Figure 6B Escape latency(seconds)							Figure 6C Escape latency(seconds)
Table Analyzed	TTLL6CON						Table Analyzed	TTLL6CON+Con	TTLL6CKO+Con					Table Analyzed	TTLL6CKO
Two-way ANOVA	Ordinary						Two-way ANOVA	Ordinary						Two-way ANOVA	Ordinary
Alpha	0.05						Alpha	0.05						Alpha	0.05
Source of Variation	% of total variation	P value	P value summary	Significant?			Source of Variation	% of total variation	P value	P value summary	Significant?			Source of Variation	% of total variation	P value	P value summary	Significant?
Interaction	6.105	<0.001	***	Yes			Interaction	0.4382	0.204	ns	No			Interaction	0.4711	0.2439	ns	No
Row Factor	66.96	<0.001	***	Yes			Row Factor	93.18	<0.0001	****	Yes			Row Factor	92.15	<0.0001	****	Yes
Column Factor	20.55	<0.001	***	Yes			Column Factor	0.0004828	0.9224	ns	No			Column Factor	0.0008708	0.9031	ns	No
ANOVA table	SS	DF	MS	F (DFn, DFd)			ANOVA table	SS	DF	MS	F (DFn, DFd)	P value		ANOVA table	SS	DF	MS	F (DFn, DFd)
Interaction	3546	6	591	F (6, 126) = 20.06			Interaction	293	6	48.84	F (6, 126) = 1.441	P=0.2040		Interaction	292.9	6	48.82	F (6, 126) = 1.341
Row Factor	38892	6	6482	F (6, 126) = 220.0			Row Factor	62311	6	10385	F (6, 126) = 306.5	P<0.0001		Row Factor	57305	6	9551	F (6, 126) = 262.3
Column Factor	11935	1	11935	F (1, 126) = 405.2			Column Factor	0.3228	1	0.3228	F (1, 126) = 0.009528	P=0.9224		Column Factor	0.5415	1	0.5415	F (1, 126) = 0.01487
Residual	3712	126	29.46				Residual	4269	126	33.88				Residual	4588	126	36.41
Difference between column means							Difference between column means							Difference between column means
Mean of TTLL6CON+Control	31.57						Mean of TTLL6CON+Control	31.57						Mean of TTLL6CKO+Control	31.47
Mean of TTLL6Con+Sevoflurane	50.04						Mean of TTLL6CKO+Control	31.47						Mean of TTLL6CKO+Sevoflurane	31.35
Difference between means	-18.47						Difference between means	0.09604						Difference between means	0.1244
SE of difference	0.9174						SE of difference	0.9839						SE of difference	1.02
95% CI of difference	-20.28 to -16.65						95% CI of difference	-1.851 to 2.043						95% CI of difference	-1.894 to 2.143
Figure 6D Plateform crossing (times)							Figure 6E Center time (s)							Figure 6F Total distance(m)
	TTLL6CON		TTLL6CKO					TTLL6CON		TTLL6CKO					TTLL6CON		TTLL6CKO
	Control	Sevoflurane	Control	Sevoflurane				Control	Sevoflurane	Control	Sevoflurane				Control	Sevoflurane	Control	Sevoflurane
Number of values	10	10	10	10			Number of values	10	10	10	10			Number of values	10	10	10	10
25% Percentile	3.75	2.75	3.75	4.75			Mean	134.1	85.24	135.6	131.2			Mean	20.25	26.61	22.79	22.97
Median	5	3.5	5.5	6			Std. Deviation	17.51	21.61	18.34	30.56			Std. Deviation	4.803	3.834	4.396	3.689
75% Percentile	7.25	4.25	6.25	7.25			Std. Error of Mean	5.536	6.834	5.8	9.665			Std. Error of Mean	1.519	1.213	1.39	1.166
Table Analyzed	Data 2		Table Analyzed	Data 2			Table Analyzed	TTLL6CON		Table Analyzed	TTLL6CKO			Table Analyzed	TTLL6CON		Table Analyzed	TTLL6CKO
Column B	Sevoflurane		Column D	Sevoflurane			Column B	Sevoflurane		Column D	Sevoflurane			Column B	Sevoflurane		Column D	Sevoflurane
vs.	vs.		vs.	vs.			vs.	vs.		vs.	vs.			vs.	vs.		vs.	vs.
Column A	Control		Column C	Control			Column A	Control		Column C	Control			Column A	Control		Column C	Control
Mann Whitney test			Mann Whitney test				Unpaired t test			Unpaired t test				Unpaired t test			Unpaired t test
P value	0.0208		P value	0.1827			P value	<0.001		P value	0.6993			P value	0.0042		P value	0.9208
Exact or approximate P value?	Exact		Exact or approximate P value?	Exact			P value summary	***		P value summary	ns			P value summary	**		P value summary	ns
P value summary	*		P value summary	ns			Significantly different (P < 0.05)?	Yes		Significantly different (P < 0.05)?	No			Significantly different (P < 0.05)?	Yes		Significantly different (P < 0.05)?	No
Significantly different (P < 0.05)?	Yes		Significantly different (P < 0.05)?	No			One- or two-tailed P value?	Two-tailed		One- or two-tailed P value?	Two-tailed			One- or two-tailed P value?	Two-tailed		One- or two-tailed P value?	Two-tailed
One- or two-tailed P value?	Two-tailed		One- or two-tailed P value?	Two-tailed			t, df	t=5.557, df=18		t, df	t=0.3926, df=18			t, df	t=3.272, df=18		t, df	t=0.1008, df=18
Sum of ranks in column A,B	135.5 , 74.50		Sum of ranks in column C,D	87 , 123
Mann-Whitney U	19.5		Mann-Whitney U	32			How big is the difference?			How big is the difference?				How big is the difference?			How big is the difference?
							Mean of column A	134.1		Mean of column C	135.6			Mean of column A	20.25		Mean of column C	22.79
Difference between medians			Difference between medians				Mean of column B	85.24		Mean of column D	131.2			Mean of column B	26.61		Mean of column D	22.97
Median of column A	5.000, n=10		Median of column C	5.500, n=10			Difference between means (B - A) ± SEM	-48.88 ± 8.795		Difference between means (D - C) ± SEM	-4.425 ± 11.27			Difference between means (B - A) ± SEM	6.360 ± 1.944		Difference between means (D - C) ± SEM	0.1830 ± 1.815
Median of column B	3.500, n=10		Median of column D	6.000, n=10			95% confidence interval	-67.36 to -30.40		95% confidence interval	-28.11 to 19.26			95% confidence interval	2.277 to 10.44		95% confidence interval	-3.630 to 3.996
Difference: Actual	-1.5		Difference: Actual	0.5			R squared (eta squared)	0.6318		R squared (eta squared)	0.008489			R squared (eta squared)	0.373		R squared (eta squared)	0.0005647
Difference: Hodges-Lehmann	-2		Difference: Hodges-Lehmann	1
							F test to compare variances			F test to compare variances				F test to compare variances			F test to compare variances
							F, DFn, Dfd	1.524, 9, 9		F, DFn, Dfd	2.777, 9, 9			F, DFn, Dfd	1.569, 9, 9		F, DFn, Dfd	1.420, 9, 9
							P value	0.5401		P value	0.1442			P value	0.5127		P value	0.6096
							P value summary	ns		P value summary	ns			P value summary	ns		P value summary	ns
							Significantly different (P < 0.05)?	No		Significantly different (P < 0.05)?	No			Significantly different (P < 0.05)?	No		Significantly different (P < 0.05)?	No
							Data analyzed			Data analyzed				Data analyzed			Data analyzed
							Sample size, column A	10		Sample size, column C	10			Sample size, column A	10		Sample size, column C	10
							Sample size, column B	10		Sample size, column D	10			Sample size, column B	10		Sample size, column D	10

## Sheet: Fig.S2
Figure S2C AT8/GAPDH						Figure S2E Polyglutamylated Tubulin / GAPDH						Figure S2F TTLL6/GAPDH						Figure S2G Spastin/GAPDH						Figure 2SI TTLL6 fluorescence intensity in SR of hippocampal CA3 Region of Tau-KO mice
	WT		Tau-KO				WT		Tau-KO				WT		Tau-KO				WT		Tau-KO			Tau-KO	control	sevoflurane		Column B	Sevoflurane
	Control	Sevoflurane	Control	Sevoflurane			Control	Sevoflurane	Control	Sevoflurane			Control	Sevoflurane	Control	Sevoflurane			Control	Sevoflurane	Control	Sevoflurane		Number of values	3	3		vs.	vs.
Number of values	6	6	6	6		Number of values	6	6	6	6		Number of values	6	6	6	6		Number of values	6	6	6	6						Column A	Control
																								Mean	45.56	48.02
Mean	0.7961	1.407	0.2102	0.1465		Mean	0.4333	0.6533	0.2767	0.2867		Mean	0.9084	1.028	0.937	0.9738		Mean	0.622	1.137	0.5271	0.4564		Std. Deviation	2.485	2.579		Mann Whitney test
Std. Deviation	0.2397	0.3428	0.131	0.07925		Std. Deviation	0.05279	0.1244	0.03559	0.08779		Std. Deviation	0.159	0.1571	0.1854	0.1338		Std. Deviation	0.146	0.1344	0.105	0.1368		Std. Error of Mean	1.435	1.489		P value	0.2
Std. Error of Mean	0.09787	0.14	0.05347	0.03235		Std. Error of Mean	0.02155	0.05077	0.01453	0.03584		Std. Error of Mean	0.06491	0.06415	0.07568	0.05463		Std. Error of Mean	0.0596	0.05487	0.04288	0.05586						Exact or approximate P value?	Exact
																												P value summary	ns
																												Significantly different (P < 0.05)?	No
Table Analyzed	WT		Table Analyzed	Tau-KO		Table Analyzed	WT		Table Analyzed	Tau-KO		Table Analyzed	WT		Table Analyzed	Tau-KO		Table Analyzed	WT		Table Analyzed	Tau-KO						One- or two-tailed P value?	One-tailed
																												Sum of ranks in column A,B	8 , 13
Column B	Sevoflurane		Column D	Sevoflurane		Column B	Sevoflurane		Column D	Sevoflurane		Column B	Sevoflurane		Column D	Sevoflurane		Column B	Sevoflurane		Column D	Sevoflurane						Mann-Whitney U	2
vs.	vs.		vs.	vs.		vs.	vs.		vs.	vs.		vs.	vs.		vs.	vs.		vs.	vs.		vs.	vs.
Column A	Control		Column C	Control		Column A	Control		Column C	Control		Column A	Control		Column C	Control		Column A	Control		Column C	Control						Difference between medians
																												Median of column A	45.29, n=3
Unpaired t test			Unpaired t test			Unpaired t test			Unpaired t test			Unpaired t test			Unpaired t test			Unpaired t test			Unpaired t test							Median of column B	48.93, n=3
P value	0.005		P value	0.3325		P value	0.0026		P value	0.8012		P value	0.2197		P value	0.7017		P value	<0.001		P value	0.3391						Difference: Actual	3.637
P value summary	**		P value summary	ns		P value summary	**		P value summary	ns		P value summary	ns		P value summary	ns		P value summary	***		P value summary	ns						Difference: Hodges-Lehmann	1.89
Significantly different (P < 0.05)?	Yes		Significantly different (P < 0.05)?	No		Significantly different (P < 0.05)?	Yes		Significantly different (P < 0.05)?	No		Significantly different (P < 0.05)?	No		Significantly different (P < 0.05)?	No		Significantly different (P < 0.05)?	Yes		Significantly different (P < 0.05)?	No						90.00% CI of difference	-3.057 to 6.804
One- or two-tailed P value?	Two-tailed		One- or two-tailed P value?	Two-tailed		One- or two-tailed P value?	Two-tailed		One- or two-tailed P value?	Two-tailed		One- or two-tailed P value?	Two-tailed		One- or two-tailed P value?	Two-tailed		One- or two-tailed P value?	Two-tailed		One- or two-tailed P value?	Two-tailed						Exact or approximate CI?	Exact
t, df	t=3.578, df=10		t, df	t=1.018, df=10		t, df	t=3.989, df=10		t, df	t=0.2586, df=10		t, df	t=1.309, df=10		t, df	t=0.3942, df=10		t, df	t=6.355, df=10		t, df	t=1.004, df=10
How big is the difference?			How big is the difference?			How big is the difference?			How big is the difference?			How big is the difference?			How big is the difference?			How big is the difference?			How big is the difference?
Mean of column A	0.7961		Mean of column C	0.2102		Mean of column A	0.4333		Mean of column C	0.2767		Mean of column A	0.9084		Mean of column C	0.937		Mean of column A	0.622		Mean of column C	0.5271
Mean of column B	1.407		Mean of column D	0.1465		Mean of column B	0.6533		Mean of column D	0.2867		Mean of column B	1.028		Mean of column D	0.9738		Mean of column B	1.137		Mean of column D	0.4564
Difference between means (B - A) ± SEM	0.6111 ± 0.1708		Difference between means (D - C) ± SEM	-0.06364 ± 0.06250		Difference between means (B - A) ± SEM	0.2200 ± 0.05516		Difference between means (D - C) ± SEM	0.01000 ± 0.03867		Difference between means (B - A) ± SEM	0.1195 ± 0.09126		Difference between means (D - C) ± SEM	0.03680 ± 0.09334		Difference between means (B - A) ± SEM	0.5148 ± 0.08101		Difference between means (D - C) ± SEM	-0.07069 ± 0.07042
95% confidence interval	0.2305 to 0.9916		95% confidence interval	-0.2029 to 0.07561		95% confidence interval	0.09710 to 0.3429		95% confidence interval	-0.07617 to 0.09617		95% confidence interval	-0.08384 to 0.3228		95% confidence interval	-0.1712 to 0.2448		95% confidence interval	0.3343 to 0.6953		95% confidence interval	-0.2276 to 0.08622
R squared (eta squared)	0.5614		R squared (eta squared)	0.09395		R squared (eta squared)	0.614		R squared (eta squared)	0.006642		R squared (eta squared)	0.1464		R squared (eta squared)	0.0153		R squared (eta squared)	0.8015		R squared (eta squared)	0.09154
F test to compare variances			F test to compare variances			F test to compare variances			F test to compare variances			F test to compare variances			F test to compare variances			F test to compare variances			F test to compare variances
F, DFn, Dfd	2.045, 5, 5		F, DFn, Dfd	2.731, 5, 5		F, DFn, Dfd	5.550, 5, 5		F, DFn, Dfd	6.084, 5, 5		F, DFn, Dfd	1.024, 5, 5		F, DFn, Dfd	1.919, 5, 5		F, DFn, Dfd	1.180, 5, 5		F, DFn, Dfd	1.697, 5, 5
P value	0.4511		P value	0.2943		P value	0.0832		P value	0.0694		P value	0.9801		P value	0.4916		P value	0.8606		P value	0.576
P value summary	ns		P value summary	ns		P value summary	ns		P value summary	ns		P value summary	ns		P value summary	ns		P value summary	ns		P value summary	ns
Significantly different (P < 0.05)?	No		Significantly different (P < 0.05)?	No		Significantly different (P < 0.05)?	No		Significantly different (P < 0.05)?	No		Significantly different (P < 0.05)?	No		Significantly different (P < 0.05)?	No		Significantly different (P < 0.05)?	No		Significantly different (P < 0.05)?	No
Data analyzed			Data analyzed			Data analyzed			Data analyzed			Data analyzed			Data analyzed			Data analyzed			Data analyzed
Sample size, column A	6		Sample size, column C	6		Sample size, column A	6		Sample size, column C	6		Sample size, column A	6		Sample size, column C	6		Sample size, column A	6		Sample size, column C	6
Sample size, column B	6		Sample size, column D	6		Sample size, column B	6		Sample size, column D	6		Sample size, column B	6		Sample size, column D	6		Sample size, column B	6		Sample size, column D	6
